# Supplementary material for: Development and verification of a 7-lncRNA prognostic model based on tumor immunity for patients with ovarian cancer
Source: J Ovarian Res. 2023 Feb 4;16:31. doi: 10.1186/s13048-023-01099-0 (PMC9898952; doi:10.1186/s13048-023-01099-0)
Supplement: Supplementary file 1 — Additional file 1: Table S1. [file 13048_2023_1099_MOESM1_ESM.xls]

probes	moduleColor	GS.cluster	p.GS.cluster	MMpurple	p.MMpurple
PCED1B-AS1	purple	0.546661835	6.45E-31	0.876747986	6.64E-122
AC243960.1	purple	0.38663676	5.82E-15	0.860179912	2.69E-112
TRG-AS1	purple	0.340223749	1.01E-11	0.832519459	9.87E-99
AL590764.1	purple	0.42380718	5.94E-18	0.824398273	3.25E-95
LINC01934	purple	0.315816866	3.18E-10	0.804682403	2.21E-87
AC004585.1	purple	0.374136994	4.88E-14	0.786200052	8.18E-81
LINC00426	purple	0.333753189	2.59E-11	0.781674864	2.64E-79
LINC02084	purple	0.338562187	1.29E-11	0.750480973	8.44E-70
AL365361.1	purple	0.30918037	7.72E-10	0.744961607	2.90E-68
LINC00861	purple	0.331559589	3.55E-11	0.742723827	1.18E-67
AC004687.1	purple	0.382536212	1.18E-14	0.740199096	5.70E-67
LINC01146	purple	0.349212384	2.61E-12	0.735735065	8.77E-66
AC243829.4	purple	0.291704872	7.19E-09	0.735015107	1.36E-65
LINC02446	purple	0.333232674	2.79E-11	0.732935269	4.73E-65
LINC01871	purple	0.512134731	9.96E-27	0.729928239	2.83E-64
LINC00892	purple	0.339441779	1.13E-11	0.729563949	3.50E-64
LINC01094	purple	0.524380201	3.69E-28	0.704433468	4.32E-58
AC015819.1	purple	0.392398356	2.11E-15	0.700797717	2.91E-57
LINC02528	purple	0.297715274	3.39E-09	0.699913424	4.61E-57
PIK3CD-AS1	purple	0.363432725	2.81E-13	0.696811608	2.28E-56
LINC00996	purple	0.263014883	2.05E-07	0.695729455	3.96E-56
AC011899.2	purple	0.387270984	5.21E-15	0.695382387	4.73E-56
LINC00528	purple	0.294326031	5.19E-09	0.693479567	1.24E-55
LINC01281	purple	0.249318246	8.86E-07	0.690403008	5.81E-55
LINC01857	purple	0.387087546	5.38E-15	0.687936119	1.98E-54
AC138207.5	purple	0.458032204	4.70E-21	0.687570181	2.37E-54
AC006033.2	purple	0.421279333	9.76E-18	0.68740067	2.58E-54
AC015911.3	purple	0.294570832	5.04E-09	0.676474658	4.99E-52
AC099524.1	purple	0.265267456	1.59E-07	0.67532677	8.57E-52
LINC01943	purple	0.401627668	4.01E-16	0.667147714	3.75E-50
LINC02273	purple	0.333820207	2.57E-11	0.664755575	1.11E-49
LINC02195	purple	0.307957695	9.07E-10	0.658231493	2.02E-48
AC034238.2	purple	0.252633707	6.26E-07	0.647588077	1.98E-46
LINC02362	purple	0.249561745	8.63E-07	0.645217371	5.35E-46
AC007728.2	purple	0.384892944	7.87E-15	0.640557488	3.69E-45
ZEB2-AS1	purple	0.283109537	2.04E-08	0.639147319	6.58E-45
AC090559.1	purple	0.372468641	6.44E-14	0.636565088	1.88E-44
AC004921.1	purple	0.320680179	1.64E-10	0.635834892	2.53E-44
LINC02285	purple	0.328536446	5.46E-11	0.635425417	2.98E-44
AL139125.1	purple	0.297207823	3.62E-09	0.633087673	7.63E-44
AL162414.1	purple	0.260167699	2.79E-07	0.630410092	2.21E-43
CHRM3-AS2	purple	0.200812234	8.26E-05	0.614635292	9.59E-41
AC018755.4	purple	0.361025956	4.13E-13	0.611640071	2.92E-40
U62317.4	purple	0.370766946	8.53E-14	0.611614307	2.95E-40
AC079015.1	purple	0.259151343	3.12E-07	0.609308945	6.90E-40
AC011899.3	purple	0.226734143	8.29E-06	0.601452358	1.18E-38
AC006369.1	purple	0.277700523	3.87E-08	0.600793406	1.50E-38
AL133467.1	purple	0.255927493	4.41E-07	0.600313689	1.78E-38
PSMB8-AS1	purple	0.513149993	7.62E-27	0.600124248	1.90E-38
HLA-DQB1-AS1	purple	0.367099101	1.55E-13	0.597968062	4.08E-38
AC022126.1	purple	0.233852152	4.19E-06	0.596520591	6.78E-38
LINC01150	purple	0.342668	7.00E-12	0.590338616	5.80E-37
LINC02099	purple	0.259518195	3.00E-07	0.589760619	7.07E-37
AC079209.1	purple	0.318199975	2.30E-10	0.587358743	1.60E-36
USP30-AS1	purple	0.450144313	2.62E-20	0.586353855	2.25E-36
AL133371.2	purple	0.401093195	4.42E-16	0.584028251	4.94E-36
AC096734.1	purple	0.148085046	0.003860617	0.5824925	8.26E-36
LINC01679	purple	0.254537701	5.12E-07	0.580830368	1.44E-35
LINC00582	purple	0.196925214	0.000113892	0.580004469	1.89E-35
LINC01684	purple	0.304291447	1.46E-09	0.57603069	6.99E-35
AC026369.3	purple	0.195713947	0.000125714	0.573251864	1.72E-34
U62317.1	purple	0.39146799	2.49E-15	0.571635522	2.91E-34
SMIM25	purple	0.465132142	9.64E-22	0.56521209	2.24E-33
LINC02384	purple	0.182327701	0.000360036	0.559416406	1.37E-32
HCP5	purple	0.460010416	3.04E-21	0.549210194	3.03E-31
AC246787.2	purple	0.203797731	6.43E-05	0.545502868	9.08E-31
LINC02391	purple	0.193501898	0.000150331	0.544987146	1.06E-30
AC104971.3	purple	0.161279678	0.001632395	0.536405271	1.27E-29
AP002954.1	purple	0.362519703	3.25E-13	0.536312509	1.31E-29
AC034199.1	purple	0.286296134	1.39E-08	0.531558491	5.03E-29
CARD8-AS1	purple	0.257208417	3.85E-07	0.527625939	1.51E-28
IFNG-AS1	purple	0.156393446	0.002262578	0.522510194	6.16E-28
TRBV11-2	purple	0.177078554	0.000533448	0.515143324	4.49E-27
AC110995.1	purple	0.353234016	1.40E-12	0.513458683	7.02E-27
AC245128.3	purple	0.303066494	1.71E-09	0.512412634	9.26E-27
AL022067.1	purple	0.215319677	2.36E-05	0.510271272	1.63E-26
AC079793.1	purple	0.168903481	0.000963113	0.502469647	1.22E-25
LINC02416	purple	0.187205867	0.000247413	0.499278609	2.75E-25
AC106882.1	purple	0.21753628	1.94E-05	0.493248265	1.24E-24
AC012236.1	purple	0.171288609	0.000812803	0.490902338	2.22E-24
AC108134.3	purple	0.240609444	2.15E-06	0.481205097	2.32E-23
LINC02132	purple	0.19073567	0.000187484	0.480098796	3.01E-23
FAM30A	purple	0.203412373	6.64E-05	0.475744866	8.41E-23
LINC02576	purple	0.065382296	0.204080258	0.465345804	9.19E-22
MIR3945HG	purple	0.251175519	7.29E-07	0.461528628	2.17E-21
AC008083.3	purple	0.129379815	0.011700834	0.457372194	5.44E-21
AC005515.1	purple	0.284257939	1.78E-08	0.457161398	5.70E-21
AC008033.3	purple	0.177981717	0.000498941	0.45687339	6.07E-21
XXYLT1-AS2	purple	0.213722235	2.72E-05	0.452463687	1.59E-20
LINC00243	purple	0.171521232	0.000799367	0.448225338	3.96E-20
AL035530.1	purple	0.193706746	0.000147874	0.447164804	4.96E-20
LINC02325	purple	0.145419019	0.004557546	0.436600624	4.52E-19
AC008759.3	purple	0.192061019	0.000168724	0.430420426	1.59E-18
AC010247.1	purple	0.100701086	0.050118947	0.424457306	5.23E-18
AL109767.1	purple	0.151777381	0.003054398	0.416221275	2.60E-17
AC092484.1	purple	0.253430567	5.75E-07	0.412930732	4.87E-17
AC084048.1	purple	0.167070016	0.001095655	0.412104504	5.70E-17
AC078788.1	purple	0.134983269	0.008507992	0.41136998	6.55E-17
AC245884.11	purple	0.230086328	6.03E-06	0.393222117	1.83E-15
MIR155HG	purple	0.160072723	0.001770982	0.39208724	2.23E-15
AC021188.1	purple	0.111030699	0.030688925	0.390470962	2.97E-15
LINC02555	purple	0.183776774	0.000322387	0.389436276	3.57E-15
AL357054.4	purple	0.331898293	3.38E-11	0.384126529	8.98E-15
AC004988.1	purple	0.218721832	1.74E-05	0.381649638	1.37E-14
LINC00544	purple	0.116167369	0.023714124	0.37877552	2.24E-14
LINC01055	purple	0.121969596	0.01752392	0.372199977	6.74E-14
SAMSN1-AS1	purple	0.146508728	0.004260013	0.365890334	1.89E-13
AC087672.2	purple	0.244143345	1.51E-06	0.360698167	4.35E-13
LINC00920	purple	0.207976031	4.50E-05	0.359471545	5.29E-13
AC013437.1	purple	0.083739549	0.103586373	0.351219105	1.92E-12
AL022316.1	purple	0.263984545	1.84E-07	0.347082837	3.60E-12
AL138899.1	purple	0.123296981	0.016324553	0.345679692	4.45E-12
AL391832.3	purple	0.276528336	4.43E-08	0.345615394	4.50E-12
AC127521.1	purple	0.162999036	0.001452093	0.344951283	4.97E-12
AC025580.2	purple	0.214846441	2.46E-05	0.338107676	1.37E-11
AC106739.1	purple	0.285281217	1.57E-08	0.334235433	2.42E-11
LINC02541	purple	0.227876096	7.44E-06	0.329186604	4.98E-11
AC025822.2	purple	0.224328015	1.04E-05	0.327467785	6.36E-11
LINC02312	purple	0.074638253	0.146981682	0.32745376	6.37E-11
C22orf34	purple	0.089110287	0.083182814	0.3237827	1.07E-10
AC008760.2	purple	0.308554797	8.38E-10	0.323701039	1.08E-10
AL118508.2	purple	0.172191867	0.000761775	0.317101222	2.67E-10
PARAL1	purple	0.079403898	0.122791907	0.315341223	3.39E-10
AC100849.1	purple	0.246342275	1.20E-06	0.314153325	3.98E-10
LINC01736	purple	0.142957294	0.005299803	0.311780531	5.47E-10
AC092546.1	purple	0.119213779	0.020261877	0.305700993	1.22E-09
LINC01181	purple	0.110865143	0.030940222	0.303857613	1.55E-09
GTSCR1	purple	0.070836053	0.168758209	0.290247811	8.60E-09
AL645939.4	purple	0.18751999	0.00024143	0.289516187	9.41E-09
LINC02207	purple	0.139506236	0.006523461	0.286071405	1.43E-08
LINC00656	purple	0.129461702	0.011647432	0.283564298	1.93E-08
AC022182.2	purple	0.131768623	0.010228884	0.281567026	2.45E-08
AC004930.1	purple	0.02508027	0.626453576	0.280661209	2.73E-08
AC087273.2	purple	0.104979763	0.041088649	0.273458599	6.32E-08
NCF4-AS1	purple	0.232303391	4.87E-06	0.272211505	7.29E-08
LINC01664	purple	0.055257865	0.283261052	0.271283692	8.10E-08
AC078850.1	purple	0.182165082	0.000364508	0.261662731	2.37E-07
LILRB1-AS1	purple	0.12673661	0.013544864	0.240113799	2.26E-06
LINC02205	purple	0.108003096	0.035570607	0.229034792	6.67E-06
AC098587.1	purple	0.001741959	0.973036373	0.21315984	2.86E-05
AL354864.1	purple	0.013552583	0.792565068	0.198984778	9.62E-05
